# Supplementary material for: Towards Printed Pediatric Medicines in Hospital Pharmacies: Comparison of 2D and 3D-Printed Orodispersible Warfarin Films with Conventional Oral Powders in Unit Dose Sachets
Source: Pharmaceutics. 2019 Jul 14;11(7):334. doi: 10.3390/pharmaceutics11070334 (PMC6680667; doi:10.3390/pharmaceutics11070334)
Supplement: Supplementary file 1 [file pharmaceutics-11-00334-s001.zip]

Archive with 7 entries (4 files):
- Supplementary files/
- Supplementary files/.DS_Store
- Supplementary files/Supplementary 1, EXT/
- Supplementary files/Supplementary 1, EXT/.DS_Store
- Supplementary files/Supplementary 1, EXT/Biobot printing of ODF.MOV
- Supplementary files/Supplementary 2, IJP/
- Supplementary files/Supplementary 2, IJP/PixDro LP50 printing of QR code.MOV
